# Supplementary material for: Proton Pump Inhibitor Use and Its Association with Lung Cancer Likelihood and Mortality: A Nationwide Nested Case–Control Study in Korea
Source: Cancers (Basel). 2025 Mar 4;17(5):877. doi: 10.3390/cancers17050877 (PMC11899281; doi:10.3390/cancers17050877)
Supplement: Supplementary file 1 [file cancers-17-00877-s001.zip]

Archive with 1 entries (1 files):
- cancers-3442219-supplementary.pdf
